# Supplementary material for: Advanced PMSSO Hydrogel Cross-Linked Cyclodextrin Composite Carrier for Enhanced Oral Delivery of Iron to Treat Anemia
Source: Gels. 2025 Dec 2;11(12):973. doi: 10.3390/gels11120973 (PMC12732416; doi:10.3390/gels11120973)
Supplement: Supplementary file 1 [file gels-11-00973-s001.zip]

Archive with 1 entries (1 files):
- gels-3980711-supplementary.pdf
